# Supplementary material for: Competition of the Addition/Cycloaddition Schemes in the Reaction Between Fluorinated Nitrones and Arylacetylenes: Comprehensive Experimental and DFT Study
Source: Molecules. 2025 Nov 28;30(23):4578. doi: 10.3390/molecules30234578 (PMC12692762; doi:10.3390/molecules30234578)
Supplement: Supplementary file 1 [file molecules-30-04578-s001.zip]

Archive with 1 entries (1 files):
- molecules-3975697-supplementary.pdf
